# Supplementary material for: Comparison of XEN gel stent for management of open-angle glaucoma: a systematic review and meta-analysis
Source: PeerJ. 2026 Jun 9;14:e21133. doi: 10.7717/peerj.21133 (PMC13262562; doi:10.7717/peerj.21133)
Supplement: Supplemental Information 27 [file peerj-14-21133-s027.zip]

Archive with 12 entries (11 files):
- raw data_109292_staffFile_SLS_EO/
- __MACOSX/._raw data_109292_staffFile_SLS_EO
- raw data_109292_staffFile_SLS_EO/data analysis.xlsx
- __MACOSX/raw data_109292_staffFile_SLS_EO/._data analysis.xlsx
- raw data_109292_staffFile_SLS_EO/.DS_Store
- __MACOSX/raw data_109292_staffFile_SLS_EO/._.DS_Store
- raw data_109292_staffFile_SLS_EO/Risk of bias summary.pdf
- __MACOSX/raw data_109292_staffFile_SLS_EO/._Risk of bias summary.pdf
- raw data_109292_staffFile_SLS_EO/bias1.pdf
- __MACOSX/raw data_109292_staffFile_SLS_EO/._bias1.pdf
- raw data_109292_staffFile_SLS_EO/Comparing situations.xls
- __MACOSX/raw data_109292_staffFile_SLS_EO/._Comparing situations.xls
