# Supplementary material for: Comparison of XEN gel stent for management of open-angle glaucoma: a systematic review and meta-analysis
Source: PeerJ. 2026 Jun 9;14:e21133. doi: 10.7717/peerj.21133 (PMC13262562; doi:10.7717/peerj.21133)
Supplement: Supplemental Information 27 [file peerj-14-21133-s027.zip › raw data_109292_staffFile_SLS_EO/data analysis.xlsx]

## Sheet: baseline data
First Author		Publish Year		Country		Study design	Eyes included		Male/Female		Age(Mean±SD)		Surgical Implantation		Follow-up	Notes								VA
Sheybani, A [5]	Use or not use	2015		US		Prospective	37		14/23		69.6±7.7		phaco-XEN		12 m	No obvious complications	The success rate of qualification after 12 months is 85.3%. The complete success rate is 47.1%
Pérez-Torre_grosa, V. T [70]	C (MMC) al 0,01%, 1% acetylcholine	2016		Spain	The best corrected visual acuity at 12 months before and 12 months after surgery were 0.37 ± 0.2 and 0.72 ± 0.15, respectively	Prospective	30		0.384615		76±5.85		phaco-XEN		12 m	Complications occurred in 3 eyes, with 2 cases excluded due to inability to complete implantation surgery (subconjunctival hemorrhage and XEN compression during attempted reduction)	After 12 months of follow-up, the success rate is 90%
Galal, A [33]	0.01%(MMC)	2017		Germany		Prospective	13		6_4		73.1±10		phaco-XEN		12 m	Choroidal detachment and hypotonia	41.7% of the eyes achieved complete success, and 66.7% of the eyes achieved qualified success				0.33 LogMAR ± 0.34(0.0–1.0) ，0.13 ± 0.11 (0.0–0.4)
Olate-Pérez, Á. [66]起泡过滤分析		2017		Spain		Prospective	30		5_13		76±5.85		phaco-XEN		12 m
De Gregorio,A [26]	0.1 ml of(MMC)	2018		Italy		Prospective	41		0.65		74±7.1		phaco-XEN		12 m	Subconjunctival hemorrhage
Hengerer, F. H [40]	0.1 ml o (MMC)	2018		Germany		Retrospective	110		0.71875		69.6±13.7		XEN		12 m	There were no significant complications during or after the operation
Karimi, A [49]	0.1 mL of 0.2 mg/mLMMC	2018		UK		Retrospective	17		9_8		76.1		XEN		12 m	Transient Iris Occlusion 1 (5.8)
Tan, S. Z [85]	0.2 mg/ml（MMC），0.1ml50 mg/ml （5-FU）	2018		UK		Retrospective	43		18-21		70.1±13.8		XEN		12 m
Widder, R. A [91]	0.1 mLMMC（0.1 mg/ mL）	2018		Germany		Retrospective	261		0.652482		73±11		XEN; phaco__XEN		18 m
Hengerer, F. H [39]		2019		Germany		Retrospective	148		89-59		68.4±13.9		XEN		12 m
Kalina, AG [48]	0.1 mlMMC（0.2 mg/ml）0.1ml5-FU	2019		USA		Prospective	47		14-28		78.15±8.55		XEN; phaco_XEN		12 m
Lenzhofer, M [54]—1		2019		Austria		Prospective	64		35/29		?		XEN		48 m
Lenzhofer, M [55]—2	0.05-0.1ml，4-8μg MMC	2019		Austria	BCVA	Prospective	137		67/70		75.2±7.0		XEN; phaco_XEN		24 m
Lenzhofer,M [56]—3	0.05-0.1ml，4-8lgMMC，TID	2019		Austria		Prospective	66		28_38		72.2±12.5		XEN; phaco__XEN		12 m
Mansouri, K [58]	0.1ml 0.02%MMC, dexamethasone	2019		Switzerland		Prospective	149		0.395062		74.4±9.4		XEN; phaco__XEN		24 m
Marcos Parra, M.T [61]	0.1 ml of MMC0.01%，dexamethasone0.1%	2019		Spain		Retrospective	121		0.951613		71.2±11.7		XEN; phaco_XEN; TB		12 m
Midha, N [64]	0.01%的MMC	2019		Switzerland		Prospective	149		63-70		74.4±9.6		XEN; phaco_XEN		24 m
Reitsamer, H [75	198/203 (97.5%) eye use (MMC); 19 (9.4%) and 22 (10.8%) received ocular injections of steroids or anti VEGF	2019		Austria		Prospective	161		90-95		71.8±10.5		XEN; phaco_XEN		24 m
Teus, M. A [87]	0.2 mg/ml的mmc,0.1ml50 mg/ml ,5-FU	2019		Spain	0.23 logMAR_0.21 logMAR	Retrospective	48		27-21		72.7±12.51		XEN		48 m
Barão, R.C [18]	0.1 mL MMC（0.2 mg/mL；20µg）	2020		Portugal		Retrospective	42		12_30		71.7±12		XEN; phaco_XEN		18 m
Bufault, J [21]	0.1 ml（MMC）	2020		France		Retrospective	107		58-49		68.3±10.8		XEN; phaco_XEN		6 m
Fernández_f_García, A [30]	0.1 ml MMC（0.02 mg/ml）	2020		Spain		Retrospective	40		0.73913		77.31±6.33		XEN		36 m
FernándezGarcía, A [31]		2020		Spain		Retrospective	93		0.536585		74±8		XEN		36 m
Gillmann, K [35]—1	0.02%0.1 mL（MMC）	2020	0.8 ± 0.03—0.78 ± 0.03	Switzerland		Prospective	92		0.511111		76.3±9.1		XEN; phaco__XEN		36 m
Gillmann, K [36]——2	0.02% 0.1 ml MMC	2020		Switzerland		Prospective	37		0.37037		77.7±9.1		XEN		24 m
Ibáñez-Muñoz, A [46]	0.1 mL MMC（0.2 mg/mL；20µg）	2020	0.53（0.27）改善到第12个月时的0.77（0.24）	Spain		Retrospective	73		39/34		79.7±8.2		XEN; phaco_XEN		12 m
Laborda__Guirao, T [51]	0.1 mL 0.02%的MMC	2020		Spain		Retrospective	80		42_38		74.0+10.4		XEN; phaco_XEN		12 m
Midha, N [63]		2020		Switzerland		Prospective	51		15-36		74.4±9.4		XEN; phaco_XEN		24 m
Olgun, A [67]—1		2020		Turkey		Retrospective	221		42-72		65.8±10.6		XEN; phaco_XEN; TB		24 m
Olgun, A [68]——2	0.1mL（MMC，0.2 mg/mL）	2020		Turkey		Retrospective	80		29/35		61.1±12.1		XEN; TB		3 m
Post, M [71]	0.1ml 0.02% mitomycin C	2020		Poland		Prospective	20		6__11		69.85±4.69		XEN		12 m
Rather, P.A. [73]	MMC）（0.2 mg/mL）	2020		USA		Retrospective	92		31-35		75.3		XEN; phaco__XEN		12 m
Schargus, M [77]	0.01% MMC 0.1ml，5-FU（5mg/0.1ml）	2020	0.38 ± 0.52 logMAR—0.37 ±0.49logMAR 0.49 logMAR	Germany		Retrospective	113		0.9125		70.2±10.8		XEN		12 m
Scheres, M. J [78]	MMC 0.2 mg/ ml），5-FU（0.1ml50 mg/ml）, MMC（0.1ml0.2 mg/ml）	2020		Netherlands		Retrospective	82		41-41		69±8		XEN		24 m
Wałek, E [90]	mmc,5-fu	2020		Poland		Prospective	39		0.95		67		XEN; phaco_XEN		24 m
Chao, Y.J [23]		2021		China		Retrospective	37		24/14		53.4±13.6		XEN		12 m
Oddone, F [65]		2021		Italy		Prospective	108		84/84		69.1±12.9		XEN; phaco_XEN		6 m
Reitsamer, H[76]	（MMC）/VEGF	2021		Austria		Retrospective	212		0.882979		76±7.1		XEN; phaco_XEN		36 m
Tan, N.E [84]	(MMC)5FU	2021		US		Retrospective	50		——		71.0±13.4		XEN		12 m
Urcola, A [89]	0.1m%（MMC）0.01ml	2021		Spain		Retrospective	20		3__7		76.1±12		XEN; phaco__XEN		12 m
Lavin-Dapena,C [53]	MMC	2020		Spain		Prospective	11		2_-9		78.8		XEN; phaco__XEN		18 m
Fea, A. M [28]	0.1 mL（MMC） 0.02%	2020		Italy		Prospective	298		149—149		70.3±11.8		XEN; phaco__XEN		12 m
Fea, A. M [29]	0.02% (MMC)	2017		Italy		Prospective	12		5—6		71.3±10		XEN		12 m
Hohberger, B [42]	0.01%MMC，10 μg	2018		Germany		Retrospective	111		64/47		68±14		XEN		6 m		After one year of implantation, 76.1% of POAG eyes and 72.1% of PXG patients achieved qualified success (with or without medication, IOP values decreased by at least 20%, and IOP values were below 18mmHg)
Laroche, D [52]		2019		US		Retrospective	12		——		——		XEN		12 m
Cappelli.F	0.12 mL MMC（0.2mg/mL）	2021		Italy		retrospective	68		43_25		73.5±13.4		XEN; TB		36 m
Sacchi.M		2020		Italy		cross-sectional	52		22_30		67.27±11.58		XEN; TB
Subaşı.S	0.1 mL MMC（0.02%）	2021	The preoperative average LogMAR BCVA was 0.38 ± 0.52, which significantly improved to 0.21 ± 0.46 and 0.31 ± 0.56 at 12 and 24 months, respectively	Turkey		Retrospective	30		17-13		66.17±8.19		phaco__XEN		24m		At 12 and 24 months, the qualified success rates of the surgery were 70% and 61.1%, respectively, and the complete success rates were 40% and 33.3%, respectively. Thirteen patients (43.3%) required acupuncture treatment during follow-up, and one patient developed anterior chamber hemorrhage on the first day after surgery
Teus.M.A	MMC0.02%	2019		Spain		cross-sectional	25		18_7		71.45±11.06		XEN; TB		35m
Theilig.T	0.2 mg/mL(MMC)，5-FU	2020		Germany		retrospective	200		108_92		70.6		XEN; phaco__XEN,TB		12m		In the subgroup treated with XEN micro scaffolds, 34% of independent cases and 32% of combined cases achieved complete success. In merged cases, the success rate of qualified cases (70%) is slightly higher than that of independent cases (66%)
Mansouri, K	0.1mL（MMC） 0.02%	2018		Swiss		Prospective	139		81_58		74.4 ± 9.4		XEN; phaco__XEN		12 m		57.7% of the eyes achieved complete success (without any anti glaucoma drugs), and 71.1% qualified success (with or without drugs). 37% of patients require acupuncture intervention. AEs include 5 eyes with blister revision, 2 eyes with choroidal detachment, and 9 eyes with second glaucoma surgery
							4319
Pérez-Torregrosa		Subconjunctival hemorrhage		11		(36,6)	Intracavitary bleeding		26	(86,6)	Scleral outlet bleeding	27	-90
De Gregorio,A [26]		Subconjunctival hemorrhage		15		-0.365	Transient communication bleeding		10 (24.3)		Incorrect position/repositioning		5 (12.19)	Additional glaucoma surgery is required		1 (2.4)	Bleb fibrosis			1 (2.4	Device Blockage 1 (2.4	Transient hypotension \ 6 mmHg (Day 1)			1 (2.4)		Transient choroidal detachment		1 (2.4)
Karimi		Clinical blister management		9 (52.9)		Bleb revision surgery		Bleb Acupuncture		1 (5.8)	iridoplasty	1 (5.8)	hypotony		4 (23.5)
Tan, S. Z [85]		51.3% of eyes require blister intervention, with a median of 2 (range 1-4). 3 eyes (7.7%); One eye (2.6%) had blood accumulation; 8 eyes (20.5%) showed numerical hypotonia on the first day
Lenzhofer		Reoperation		2（ 3）		Surgical treatment for filtering glaucoma		Cataract surgery caused by cataract progression			7 （11）
		Nd: YAG cataract capsulotomy for secondary cataracts
Mansouri,		Anterior chamber hemorrhage (6.7%), choroidal detachment (2.7%), hypotonia (2%), best corrected visual acuity decreased by 2 or more lines (2%), and XEN device damage during acupuncture (2%)
		Anterior chamber bleeding, anterior chamber blood accumulation	5 (7.7)xen	TB	17 (30.4)		8 (12.3)	1 (1.8)	bleb needling	13 (20.0)	3 (5.4)	Surgical revision	6 (9.2)	3 (5.4)
Reitsamer
Teus, M. A [87]		51.3% of eyes require blister intervention, with a median of 2 (range 1-4). Three eyes (7.7%) were obstructed by iris tissue; One eye (2.6%) had blood accumulation; 8 eyes (20.5%) showed numerical hypotonia on the first day (IOP ≤ 5 mm Hg)
Bufault		The clinical success rate at 6 months after surgery was 67.2%. The most common complications are: IOP peak>30mmHg (16.8%), improper positioning or angle drainage (14.0%), and transient small anterior chamber hemorrhage (<1 week) (11.2%). During the follow-up period, 34.6% of cases required acupuncture, and a total of 10 eyes (9.4%) required new glaucoma surgery
Gillmann, K [36]——2		Anterior chamber hemorrhage (10.2%), transient IOP peak ≥ 30 mmHg (10.2%), early hypotonia (5.4%), choroidal detachment (2.7%), and BCVA deficiency ≥ 2 series (1.1%)
Laborda__Guirao, T		11 eyes (13.8%) experienced adverse events. 5 eyes (6.3%) had choroidal detachment, anterior chamber flattening (=2), iris obstruction (=1), hypotonic macular degeneration (=1), diplopia (=1), and high intraocular pressure caused by glucocorticoids (=1)

## Sheet: NOAM
The first author		Time		Country		N				N
Reitsamer, H		2019		Austria		86		1.2(1.2)		75		1(1)
Fea,A.M.		2020		Italy		89		0.53(1)		48		0.5(1）
Scheres, M. J		2020		Netherlands		16		1.1(1.5)		10		0.5(1.1）
Barão, R.C		2020		Portugal		14		1.07(0.92)		28		0.71(1.08)
Laborda__x0002_Guirao		2020		Spain		40		1.8(0.4)		40		1.7(0.4)
Marcos Parra, M.T		2019		Spain		17		0.2(0.6)		48		0.1(0.3)
Olgun, A		2020		Turkey		51		2(2.2)		45		1.8(1.7)

## Sheet: Follow up postoperative intraoc
The first author		Time		Country		N			N
12m							XEN only Mean (SD)			phaco_XEN Mean (SD)
Fea, A. M		2020		Italy		89	15.36(3.9)		48	15.81(3.9)
Ibáñez-Muñoz, A		2020		Spain		40	15(1.5)		33	15.5(1.3)
Kalina, AG		2019		USA		14	13.04(4.5)		18	13.61(2.9)
Laborda__x0002_Guirao, T		2020		Spain		40	14.4(0.9)		40	14.9(0.9)
Lenzhofer, M-3		2019		Austria		32	15(6.2)		40	15.3(4.6)
Mansouri, K		2019		Switzerland		40	13.8(4.1)		109	14.2(3.7)
Marcos Parra, M.T		2019		Spain		17	15.5(3.7)		48	14.9(1.5)
Rather, P.A.		2020		USA		73	13.6(3.5)		19	14(3.5)
18m
Barão, R.C		2020		Portugal		14	20.9(11.6)		28	16.9(8.4)
Karimi, A		2018		UK		71	14.3(2.1)		18	13.8(1.8)
Widder, R. A		2018		Germany		45	18.8(8.4)		49	18(7.3)
24m
Gillmann, K		2019		Switzerland		16	14.9(2.5)		41	14.7(1)
Lenzhofer,M-2		2019		Austria		69	13(5.15)		68	12.7(6.88)
Midha, N		2019		Switzerland		40	10.33(4.41)		109	11.81（5.36）
Midha, N		2020		Switzerland		13	13.4（4.6）		38	13.9（4.1）
Olgun, A -1		2020		Turkey		51	14.2(2.2)		45	13.4(1.4)
Reitsamer, H		2019		Austria		86	14.4(3.4)		75	14.3(2.7)
Schargus, M		2020		Netherlands		16	14.6（4.6）		10	12.5（1.7）
Wałek, E		2020		Poland		9	13(1)		15	13(2)
36m
Gillmann, K		2020		Switzerland		26	12.9(2.9)		66	12.9(3.4)
6m
Bufault, J		2020		France		77	14.8(5.9)		30	17.1(5)
Marcos Parra, M.T		2019		Spain		29	15(7.27)		31	14.92(3.32)
Oddone, F		2021		Italy		68	12.4(2.8)		40	13.7(3.9)

## Sheet: bleb needling rate
The first author		Time		Country		N			N
Mansouri, K		2019		Switzerland		16	33		42	99
Midha, N		2019		Switzerland		18	30		27	109
Midha, N		2020		Switzerland		5	13		15	38
Reitsamer, H		2019		Austria		50	114		33	88

## Sheet: Postoperative intraocular press
The first author		Time		Country		N			N
Marcos Parra, M.T		2019		Spain		17	22.2	6.8	30	21.3	5.8
Olgun, A		2020		Turkey		51	24.4	4.3	60	25.8	6.1
Olgun, A		2020		Turkey		31	23.7	4	49	29.1	9.3

## Sheet: Preoperative intraocular pressu
							XEN only					Trabeculectomy
The first author		Time		Country		N				N
Marcos Parra, M.T		2019		Spain		17	15.5	3.7		30	13.5	2.5
Olgun, A	1	2020		Turkey		15	14.2	2.2		60	15.4	3.9
Olgun, A	2	2020		Turkey		31	12.7	4.4		49	13.1	3.4

## Sheet: Acupuncture rate compared to T
bleb needling rate						Xen			TB
The first author		Time		Country		N			N
Marcos Parra, M.T		2019		Spain		13	65		3	56
Olgun, A		2020		Turkey		12	31		7	49
						XEN			TB
Number of drugs
The first author		Time		Country		N			N
					28	preoperation		36
Olgun, A [68]——2		2020		Turkey		3.4 （0.5）				3.8（0.4）
						postoperative
						0.9（1.2）				1.5（1.1）
						preoperation
Marcos Parra, M.T		2019		Spain	17	2.5（0.8）		30		2.5（0.7）
						postoperative
					65	2.2（0.9））		56		2.4（0.7）
Theilig		2020				preoperation
					100	2.96（1.13）		100		3.26（1.23）
						postoperative
					100	1.42（1.5）		100		1.27（1.38）

## Sheet: complication
Pérez-Torregrosa		Subconjunctival hemorrhage		11（36.6）		(36,6)		Intracavitary bleeding		26（86.6）		Scleral outlet bleeding	27-90
De Gregorio,A [26]		Subconjunctival hemorrhage		15-0.365				bleeding		10 (24.3)		Incorrect position/positioning	5（12.19）		Additional glaucoma surgery is required		1 (2.4)
Karimi		Clinical blister management (acupuncture ± anti metabolite)		9 (52.9)		Bleb revision surgery	1 (5.8)		bleb needling	1 (5.8)		iridoplasty	1 (5.8)		Numerical low intraocular pressure	4 (23.5)
Tan, S. Z [85]		51.3% of eyes require blister intervention, with a median of 2 (range 1-4). 3 eyes (7.7%); One eye (2.6%) had blood accumulation; 8 eyes (20.5%) showed numerical hypotonia on the first day
Lenzhofer		Reoperation		2（ 3）		Surgical treatment for filtering glaucoma	12（19）		Cataract surgery caused by cataract progression			7 （11）
Mansouri,		Anterior chamber hemorrhage (6.7%), choroidal detachment (2.7%), hypotonia (2%), best corrected visual acuity decreased by 2 or more lines (2%), and XEN device damage during acupuncture (2%)
		Anterior chamber bleeding, anterior chamber blood accumulation	5 (7.7)xen				Bleb fibrosis8 (12.3)			bleb needling	13 (20.0)	3 (5.4)	Surgical revision	6 (9.2)	3 (5.4)
		TB	17 (30.4)				fibrosis 1 (1.8)
Reitsamer
Teus, M. A [87]		51.3% of eyes require blister intervention, with a median of 2 (range 1-4).Three eyes (7.7%) were obstructed by iris tissue;One eye (2.6%) had blood accumulation;8 eyes (20.5%) showed numerical hypotonia on the first day (IOP ≤ 5 mm Hg)
Bufault		The clinical success rate at 6 months after surgery was 67.2%. The most common complications are: IOP peak>30mmHg (16.8%), improper positioning or angle drainage (14.0%), and transient small anterior chamber hemorrhage (<1 week) (11.2%). During the follow-up period, 34.6% of cases required acupuncture, and a total of 10 eyes (9.4%) required new glaucoma surgery
Gillmann, K [36]——2		Anterior chamber hemorrhage (10.2%), transient IOP peak ≥ 30 mmHg (10.2%), early hypotonia (5.4%), choroidal detachment (2.7%), and BCVA deficiency ≥ 2 series (1.1%)
Laborda__Guirao, T		11 eyes (13.8%) experienced adverse events. 5 eyes (6.3%) had choroidal detachment, anterior chamber flattening (=2), iris obstruction (=1), hypotonic macular degeneration (=1), diplopia (=1), and high intraocular pressure caused by glucocorticoids (=1)

## Sheet: comparable
		First Author		Success rate (n%)		Disease onset symptoms
XEN		Kalina, AG [48]		Complete success rate: 68.8% (n=22/32), qualified success rate: 90.6% (n=29/32) (only total data, no individual data for each group)		Non excludable choroidal hemorrhage 1 (2.1%), stent erosion of conjunctiva 2 (4.3%), low intraocular pressure 10 (21.3%),
phaco__XEN		Kalina, AG [48]
XEN		Lenzhofer, M [55]—2		The complete success rates at 12 months and 24 months were 78% and 85%, respectively (69)		None
phaco__XEN		Lenzhofer, M [55]—2		The complete success rates at 12 months and 24 months were 78% and 71%, respectively (68)		None
XEN		Mansouri, K [58]		The complete success rate for IOP<12 was (29.2%), which decreased by 20% compared to baseline. The complete success rate was (29.2%) (99)		Anterior chamber hemorrhage 10 (6.7%), choroidal detachment 4 (2.7%), low strabismus 3 (2%), best corrected visual acuity decreased by 2 lines or more 2 (2%), and XEN device damage during acupuncture 2 (2%) (149) (total only)
phaco__XEN		Mansouri, K [58]		The complete success rate for IOP<12 was (18.7%), a decrease of 20% compared to baseline, with a complete success rate of (14.7%) (99)
XEN		Marcos Parra, M.T [61]		76.5%(13/17)		Acupuncture 20.0% (13/65), AC flat 1 (15%), Seidel 2 (4.1%), anterior chamber hemorrhage 5 (7.7%), Bleb fibrosis 8 (12.3%), surgical revision 6 (9.2%), Tenon's cyst 7 (10.8%) (XEN+phaco__XEN)
phaco__XEN		Marcos Parra, M.T [61]		62.5%(30/48)
TB		Marcos Parra, M.T [61]		73.3%(22/ 30)		Anterior chamber hemorrhage, incidence 30.4% (17/56), AC flat 11 (19.6%), Seidel 1 (1.8%), Bleb fibrosis 1 (1.8%), acupuncture 3 (5.4%), surgical revision 3 (5.4%), Tenon's cyst 5 (8.9%) (TB surgery)
XEN		Midha, N [64]		The probability of complete success after 1 year is 81% (40)		None
phaco__XEN		Midha, N [64]		The probability of complete success after one year is 56.1% (109)		None
XEN		Reitsamer, H [75		The clinical success rates at 12 months and 24 months were 67.3% (98) and 62.8% (84), respectively		Anterior chamber hemorrhage 1 (n=120, 0.8%), subconjunctival hemorrhage 1 (n=120, 0.8%), vitreous in pupil plane 1 (n=120, 0.8%)
phaco__XEN		Reitsamer, H [75		The clinical success rates at 12 months and 24 months were 67.9% (86) and 69.3% (75), respectively		5 cases of anterior chamber hemorrhage (n=98; 5.1%), 1 case of iris injury (n=98; 1.0%), and 11 cases of band shaped neurotrophic disorder (n=98; 1.0%)
XEN		Barão, R.C [18]		Complete success rate: 29% (n=14), qualified success rate: 50% (n=14)		AC bleeding 3 (21%), anterior chamber hemorrhage 2 (14%), low intraocular pressure 3 (21%), superficial or flat AC 2 (14%), choroidal effusion 2 (14%), IOP peak 4 (29%), acupuncture 2 (14%) (14)
phaco__XEN		Barão, R.C [18]		Complete success rate: 36% (n=28), qualified success rate: 54% (n=28)		AC bleeding 7 (25%), anterior chamber hemorrhage 3 (11%), low intraocular pressure 7 (25%), superficial or flat AC 2 (7%), choroidal effusion 1 (4%), corneal edema 2 (7%), Swearing blisters 3 (11%), peak IOP 4 (14%), acupuncture 2 (7%) (28)
XEN	77	Bufault, J [21]		The success rate is 65.5% (77)		Transient IOP peak>30mmHg (16.8%), improper positioning or angle drainage (14.0%), transient minimal anterior chamber hemorrhage (<1 week) (11.0%), hypothalamus (3.7%), transient low intraocular pressure (<1 month) (2.8%), choroidal detachment or transient choroidal folds (2.8%), and cataracts (2.8%). In terms of severe complications, only one patient experienced VA loss>2-line (0.9%) at 6 months…
phaco__XEN	30	Bufault, J [21]		The success rate is 65.5% (30)
XEN	26	Gillmann, K [35]—1		The complete success rate for IOP ≤ 12 mmHg is 27.2%, and the qualification rate is 27.2%; Eye pressure ≤ 12 mmHg+reduced by 20% is completely 21.7%, qualified is 21.7% (92)		Early complications (92): 15 cases (16.3%) of anterior atrial hemorrhage, 12 cases (13%) of peak intraocular pressure exceeding 30mm Hg, 5 cases (5.4%) of early low intraocular pressure, 2 cases (2.2%) of IOL dislocation, 2 cases (2.2%) of choroidal effusion, 1.1% of vitreous AC, and 1 case (1.1%) of Seidel sign. Late stage complications (92): Visual field MD progression>1 dB 15 (16.3%), macular …
phaco__XEN	66	Gillmann, K [35]—1		The complete success rate for IOP ≤ 12 mmHg is 27.2%, and the qualification rate is 27.2%; Eye pressure ≤ 12 mmHg+reduced by 20% is completely 21.7%, qualified is 21.7% (92)
XEN	37	Ibáñez-Muñoz, A [46]		The success rate is 75.7% (37)		None
phaco__XEN	36	Ibáñez-Muñoz, A [46]		The success rate is 69.4% (36)		Conjunctival erosion 4 (11.1%)
XEN		Laborda__Guirao, T [51]		72.5%（40）		Choroidal detachment in 5 eyes (6.3%), anterior chamber flattening in 2 eyes (2.5%), iris obstruction in 1 eye (1.25%), macular low vision in 1 eye (1.25%), diplopia in 1 eye (1.25%), secondary high intraocular pressure caused by corticosteroids in 1 eye (1.25%) (80)
phaco__XEN		Laborda__Guirao, T [51]		57.5%（40）
XEN		Olgun, A [67]—1		The complete success rates were 34.2% (114)		Transient anterior chamber hemorrhage 30 (26.3), iris root detachment 1 (0.8%), endophthalmitis 1 (0.8%), XEN implant dislocation 1 (0.8%), XEN implant dislocation 2 (1.6) (114)
GATT		Olgun, A [67]—1		The complete success rates are 50.5% (107)		Transient anterior chamber hemorrhage 30 (28%), iris root detachment 1 (0.9%), anterior segment toxicity syndrome 1 (0.9%), choroidal hemorrhage 1 (0.9%) (107)
XEN	73	Rather, P.A. [73]		None		Within 30 days or more after surgery, the corrected distance vision decreased by more than 2 lines (9.8%), and anterior chamber hemorrhage (5.4%) (92%) occurred
phaco__XEN	19	Rather, P.A. [73]		None
XEN		Wałek, E [90]		IOP ＜21 mmHg and20% reduction（80%）（15）		13 eyes (33.3%) received acupuncture treatment, and 3 cases (7.7%) underwent surgical revision (39)
phaco__XEN		Wałek, E [90]		IOP＜21 mmHg and20% reduction（100%）（15）
XEN	68	Oddone, F [65]		None		None
phaco__XEN	40	Oddone, F [65]		None		None
XEN	98	Reitsamer, H[76]		The 3-year complete success rate is 45.7%, and the qualified success rate is 23.9% (98)		Anterior chamber hemorrhage 8 (3.8), subconjunctival hemorrhage, blurred field of view 1 (0.5) (total only)
phaco__XEN	76	Reitsamer, H[76]		The complete success rate for 3 years is 20.0%, and the qualified success rate is 40.0% (76)
XEN	2	Lavin-Dapena,C [53]				Anterior chamber hemorrhage 3 (27.27%), iris compression 1 (9.1%), subconjunctival hemorrhage 1 (9.1%), anterior chamber flattening, requiring the use of additional implants 3 (27.27%). Early postoperative complications include diplopia 1 (9.1%), endothelial congestion 2 (18.2%), high intraocular pressure 1 (9.1%), corneal edema 1 (9.1%), Descemet membrane folds 1 (9.1%), implant iris contact 1 (…
phaco__XEN	9	Lavin-Dapena,C [53]
XEN		Fea, A. M [28]		None		None
phaco__XEN		Fea, A. M [28]		None		None
XEN		Theilig.T		The complete success rates for September and December were 37% and 33%, respectively; The qualified success rates for September and December were 63% and 67%, respectively (100)		Anterior chamber bleeding 7 (7%), choroidal detachment (1 month postoperatively) 14 (14%), conjunctival hemorrhage 4 (4%), low intraocular pressure (IOP<5 mmHg) (1 month postoperatively) 30 (30%) (100)
TET		Theilig.T		The complete success rates for September and December were 47% and 39%, respectively; The qualified success rates for September and December were 77% and 74%, respectively (100)		Anterior chamber hemorrhage 8 (8%), choroidal detachment (first month postoperatively) 9 (9%), retinal detachment 1 (1%), corneal erosion 5 (5%), conjunctival hemorrhage 12 (12%), low intraocular pressure (IOP<5 mmHg) (first month postoperatively) 16 (16) (100)
XEN	40	Mansouri, K		IOP<16: The complete success rate and qualified success rate are 57.5% and 77.5%, respectively; IOP<18: The complete success rate and qualified success rate are 57.5% and 80%, respectively (40)		BCVA loss 3 (2%), Bleb revision 5 (3.4%), equipment damage, needle puncture 3 (2%), choroidal detachment 2 (1.4%), retinal detachment 2 (1.4%), wound leakage 2 (1.4%), steroid reactions 2 (1.4%), instrument explant 1 (0.7%) (149)
phaco__XEN	109	Mansouri, K		IOP<16: The complete success rate and qualified success rate are 57.8% and 68.8%, respectively; IOP<18: The complete success rate and qualified success rate are 64.2% and 77.1%, respectively (109)
XEN		Midha, N [63]
phaco__XEN		Midha, N [63]				Partial amputation of XEN implant (2, 3.9%), low visual tension with choroidal detachment (1, 2%), despite the need for subsequent surgery for correction, the target IOP (14, 27.5%) has not been achieved
XEN		Cappelli.F		None	n=34	Choroidal separation 6 (17.6%), Seidel 1 (2.9%), flattened anterior chamber 0, hair follicle 2 (5.9%)
TB		Cappelli.F		None	n=34	Choroidal separation 2 (5.9%), Seidel 5 (14.7%), flattened anterior chamber 5 (14.7%), hair follicles 0
XEN		Theilig (重复)		9 months: Failure rate: 37%, relative success rate: 63%, complete success rate: 37%, 12 months: Failure rate: 37%, relative success rate: 63%, complete success rate: 37% (100)		Anterior chamber hemorrhage 7 (59), retinal detachment 0 (59), choroidal detachment 14 (59), corneal erosion 0 (59), conjunctival hemorrhage 4 (59), low pressure 30 (59), blister revision 5 (30)
TB		Theilig（重复）		9 months: Failure rate: 26%, relative success rate: 74%, complete success rate: 33%, 12 months: Failure rate: 33, relative success rate: 67%, complete success rate: 39% (100)		Anterior chamber hemorrhage 8 (54), retinal detachment 1 (54), choroidal detachment 9 (54), corneal erosion 5 (54), conjunctival hemorrhage 12 (54), low pressure 16 (54), revision of blisters 5 (30)
