# Supplementary material for: Comparison of XEN gel stent for management of open-angle glaucoma: a systematic review and meta-analysis
Source: PeerJ. 2026 Jun 9;14:e21133. doi: 10.7717/peerj.21133 (PMC13262562; doi:10.7717/peerj.21133)
Supplement: Supplemental Information 27 [file peerj-14-21133-s027.zip › raw data_109292_staffFile_SLS_EO/Comparing situations.xls]

## Sheet: Sheet1
		First Author		成功率（n%）		Disease onset symptoms
XEN		Kalina, AG [48]		完全成功率：68.8% (n = 22/32)，合格成功率：90.6% (n = 29/32)（只有总的数据，没有分组各自数据）		None
phaco__XEN		Kalina, AG [48]				None
XEN		Lenzhofer, M [55]—2		12个月和第24个月完全成功率分别为78%和85%（69）		None
phaco__XEN		Lenzhofer, M [55]—2		12个月和第24个月完全成功率分别为78%和71%（68）		None
XEN		Mansouri, K [58]		IOP＜12完全成功率为（29.2%），与基线相比减少了20%完全成功率为（29.2%）（99）		None
phaco__XEN		Mansouri, K [58]		IOP＜12完全成功率为（18.7%），与基线相比减少了20%完全成功率为（14.7%）（99）		None
XEN		Marcos Parra, M.T [61]		76.5%(13/17)		Acupuncture 20.0% (13/65), AC flat 1 (15%), Seidel 2 (4.1%), anterior chamber hemorrhage 5 (7.7%), Bleb fibrosis 8 (12.3%), surgical revision 6 (9.2%), Tenon's cyst 7 (10.8%) (XEN+phaco__XEN)
phaco__XEN		Marcos Parra, M.T [61]		62.5%(30/48)
TB		Marcos Parra, M.T [61]		73.3%(22/ 30)		Acupuncture 3 (5.4%), AC flat 11 (19.6%), Seidel 1 (1.8%), anterior chamber hemorrhage 17 (30.4%), Bleb fibrosis 1 (1.8%), surgical revision 3 (5.4%), Tenon's cyst 5 (8.9%) (TB surgery)
XEN		Midha, N [64]		1年后完全成功概率为81%（40）		None
phaco__XEN		Midha, N [64]		1年后完全成功概率为56.1%（109）		None
XEN		Reitsamer, H [75		12个月和24个月的临床成功率分别为67.3%（98）和62.8%（84）		Anterior chamber hemorrhage 1 (n=120, 0.8%)
phaco__XEN		Reitsamer, H [75		12个月和24个月的临床成功率分别为67.9%（86）和69.3%（75）		Anterior chamber hemorrhage 5 (n=98; 5.1%)
XEN		Barão, R.C [18]		完全成功率：29% (n = 14)，合格成功率：50% (n = 14)		AC bleeding 3 (21%), anterior chamber hemorrhage 2 (14%), low intraocular pressure 3 (21%), superficial or flat AC 2 (14%), choroidal effusion 2 (14%), IOP peak 4 (29%), acupuncture 2 (14%) (14)
phaco__XEN		Barão, R.C [18]		完全成功率：36% (n = 28)，合格成功率：54% (n = 28)		AC bleeding 7 (25%), anterior chamber hemorrhage 3 (11%), low intraocular pressure 7 (25%), superficial or flat AC 2 (7%), choroidal effusion 1 (4%), IOP peak 4 (14%), acupuncture 2 (7%) (28)
XEN	77	Bufault, J [21]		成功率为65.5%（77）		None
phaco__XEN	30	Bufault, J [21]		成功率为65.5%（30）		None
XEN	26	Gillmann, K [35]—1		IOP ≤ 12 mmHg 完全成功率为27.2%，合格为27.2%；眼压≤12 mmHg +降低20%完全为21.7% ，合格为21.7%（92）		None
phaco__XEN	66	Gillmann, K [35]—1		IOP ≤ 12 mmHg 完全成功率为27.2%，合格为27.2%；眼压≤12 mmHg +降低20%完全为21.7% ，合格为21.7%（92）		None
XEN	37	Ibáñez-Muñoz, A [46]		成功率为75.7%（37）		None
phaco__XEN	36	Ibáñez-Muñoz, A [46]		成功率为69.4%（36）		None
XEN		Laborda__Guirao, T [51]		72.5%（40）		None
phaco__XEN		Laborda__Guirao, T [51]		57.5%（40）		None
XEN		Olgun, A [67]—1		完全成功率分别为34.2%（114）		Anterior chamber hemorrhage 30 (26.3), iris root detachment 1 (0.8%)
GATT		Olgun, A [67]—1		完全成功率分别为50.5%（107）		Anterior chamber hemorrhage 30 (28%), iris root detachment 1 (0.9%)
XEN	73	Rather, P.A. [73]		未提		None
phaco__XEN	19	Rather, P.A. [73]		未提		None
XEN		Wałek, E [90]		IOP小于21 mmHg and20% reduction（80%）（15）		None
phaco__XEN		Wałek, E [90]		IOP小于21 mmHg and20% reduction（100%）（15）		None
XEN	68	Oddone, F [65]		未提		None
phaco__XEN	40	Oddone, F [65]		未提		None
XEN	98	Reitsamer, H[76]		3年的完全成功率为45.7%，合格成功率为23.9%(98)		None
phaco__XEN	76	Reitsamer, H[76]		3年的完全成功率为20.0%，合格成功率为40.0%(76)		None
XEN	2	Lavin-Dapena,C [53]				None
phaco__XEN	9	Lavin-Dapena,C [53]				None
XEN		Fea, A. M [28]		未提		None
phaco__XEN		Fea, A. M [28]		未提		None
XEN		Theilig.T		9月，12月完全成功率分别为37%，33%；9月，12月合格成功率分别为63%，67%（100)		Anterior chamber bleeding 7 (7%), choroidal detachment (1 month postoperatively) 14 (14%), conjunctival hemorrhage 4 (4%), low intraocular pressure (IOP<5 mmHg) (1 month postoperatively) 30 (30%) (100)
TET		Theilig.T		9月，12月完全成功率为47%，39%；9月，12月合格成功率分别为77%，74%(100)		Anterior chamber hemorrhage 8 (8%), choroidal detachment (first month postoperatively) 9 (9%), conjunctival hemorrhage 12 (12%), low intraocular pressure (IOP<5 mmHg) (first month postoperatively) 16 (16) (100%)
XEN	40	Mansouri, K		IOP＜16：完全成功率和合格成功率分别为57.5%，77.5%；IOP＜18：完全成功率和合格成功率分别为57.5%，80%（40）		None
phaco__XEN	109	Mansouri, K		IOP＜16：完全成功率和合格成功率分别为57.8%，68.8%；IOP＜18：完全成功率和合格成功率分别为64.2%，77.1%（109）		None
XEN		Midha, N [63]				None
phaco__XEN		Midha, N [63]				None
XEN		Cappelli.F		未提	n=34	Choroidal separation 6 (17.6%), Seidel 1 (2.9%), flattened anterior chamber 0, hair follicle 2 (5.9%)
TB		Cappelli.F		未提	n=34	Choroidal separation 2 (5.9%), Seidel 5 (14.7%), flattened anterior chamber 5 (14.7%), hair follicles 0
XEN		Theilig		9 months：失败率：37%，相对成功率：63%，完全成功率：37%，12 months：失败率：37%，相对成功率：63%，完全成功率：37%（100）		Anterior chamber hemorrhage 7 (59), retinal detachment 0 (59), choroidal detachment 14 (59), corneal erosion 0 (59), conjunctival hemorrhage 4 (59), low pressure 30 (59), blister revision 5 (30)
TB		Theilig		9 months：失败率：26%，相对成功率：74%，完全成功率：33%，12 months：失败率：33，相对成功率：67%，完全成功率：39%（100）		Anterior chamber hemorrhage 7 (59), retinal detachment 0 (59), choroidal detachment 14 (59), corneal erosion 0 (59), conjunctival hemorrhage 4 (59), low pressure 30 (59), blister revision 5 (30)
